# Supplementary material for: Principal component analysis on twenty years (2000–2020) of geochemical and geophysical observations at Campi Flegrei active caldera
Source: Sci Rep. 2023 Oct 27;13:18445. doi: 10.1038/s41598-023-45108-0 (PMC10611777; doi:10.1038/s41598-023-45108-0)
Supplement: Supplementary file 1 — Supplementary Information. [file 41598_2023_45108_MOESM1_ESM.xlsx]

## Sheet: Sheet1
H2O	CO2	H2S	Ar	N2	CH4	H2	He	CO	Time in Years and Decimals
0.847189	0.150785	0.00126098	4.17603e-07	0.000459207	1.90526e-05	0.000284697	1.30526e-06	3.98013e-07	1999.95
0.845823	0.152063	0.00136489	3.40782e-07	0.000410092	1.8367e-05	0.000318489	1.19711e-06	5.38401e-07	2000.03
0.846583	0.151336	0.00132281	3.81561e-07	0.000413776	1.8964e-05	0.000323263	1.21837e-06	5.69409e-07	2000.12
0.843137	0.1548	0.00125875	4.0546e-07	0.000452528	1.96921e-05	0.000330016	1.27791e-06	4.5645e-07	2000.2
0.842795	0.155151	0.00125539	4.18591e-07	0.000444461	1.87336e-05	0.000333591	1.28527e-06	4.3129e-07	2000.28
0.843785	0.154143	0.00126366	5.28385e-07	0.000445505	1.73888e-05	0.000343628	1.31227e-06	4.29608e-07	2000.37
0.832349	0.165453	0.00133091	5.61521e-07	0.000474561	1.76174e-05	0.000372416	1.37142e-06	4.54787e-07	2000.45
0.841021	0.157023	0.0012226	4.35244e-07	0.000410003	1.47134e-05	0.000306429	1.16602e-06	4.60177e-07	2000.53
0.840952	0.157018	0.00125491	5.30493e-07	0.000430341	1.56551e-05	0.000326511	1.22042e-06	5.87773e-07	2000.61
0.837091	0.160804	0.00129244	3.87908e-07	0.000440202	1.74672e-05	0.000352172	1.3682e-06	4.91183e-07	2000.7
0.838281	0.159632	0.00126912	4.41752e-07	0.000446056	1.85557e-05	0.000350783	1.34643e-06	5.673e-07	2000.78
0.842427	0.155534	0.0012304	5.22023e-07	0.000444814	1.95048e-05	0.000341753	1.29963e-06	6.55388e-07	2000.86
0.835037	0.162847	0.00128658	4.79003e-07	0.000455587	2.08478e-05	0.000350891	1.3354e-06	4.74371e-07	2000.95
0.836392	0.161516	0.00126361	3.38831e-07	0.000449774	2.24086e-05	0.000353851	1.349e-06	4.58377e-07	2001.03
0.837212	0.160771	0.00122744	4.53346e-07	0.000433607	2.22169e-05	0.000332442	1.28059e-06	4.56103e-07	2001.11
0.838286	0.159707	0.00123075	4.17713e-07	0.00042047	2.25255e-05	0.000331177	1.21408e-06	4.16619e-07	2001.19
0.837472	0.16045	0.00128516	4.29299e-07	0.000434807	2.24088e-05	0.00033359	1.23907e-06	4.24801e-07	2001.28
0.839653	0.158197	0.00130265	4.45401e-07	0.000472686	2.33584e-05	0.000348883	1.25716e-06	4.47281e-07	2001.36
0.833581	0.16426	0.00134269	4.15935e-07	0.000428989	2.12668e-05	0.000364266	1.25438e-06	4.85162e-07	2001.44
0.835957	0.161812	0.00140648	4.36675e-07	0.000425575	1.98299e-05	0.000376623	1.26684e-06	5.66508e-07	2001.53
0.826502	0.171119	0.00149842	5.85905e-07	0.000436288	1.93881e-05	0.000422564	1.3777e-06	6.57876e-07	2001.61
0.84799	0.150125	0.00110247	5.76315e-07	0.000393154	1.65096e-05	0.000370113	1.18953e-06	5.61254e-07	2001.69
0.831043	0.16664	0.00144219	8.18582e-07	0.000452956	1.87223e-05	0.000400343	1.3596e-06	6.68635e-07	2001.78
0.831691	0.165971	0.00146344	4.63517e-07	0.000454833	1.83782e-05	0.00039869	1.47816e-06	5.70832e-07	2001.86
0.831972	0.165756	0.00143721	4.29436e-07	0.000438513	1.78897e-05	0.000376326	1.48426e-06	5.44349e-07	2001.94
0.832225	0.165579	0.00139822	4.06228e-07	0.000423256	1.74573e-05	0.000354566	1.48062e-06	5.23045e-07	2002.03
0.832978	0.164796	0.00137357	3.44075e-07	0.000448534	1.93185e-05	0.000381857	1.64349e-06	5.18543e-07	2002.11
0.827807	0.170007	0.00131658	5.01883e-07	0.000471562	1.9876e-05	0.000375163	1.63003e-06	4.97095e-07	2002.19
0.827987	0.169805	0.00131779	5.59509e-07	0.00047696	2.09209e-05	0.000389982	1.69697e-06	4.54854e-07	2002.27
0.828888	0.168884	0.00132302	5.7888e-07	0.000478608	2.22033e-05	0.000401645	1.75016e-06	4.326e-07	2002.36
0.833607	0.164124	0.00133424	5.48571e-07	0.000510515	2.30972e-05	0.000397919	1.69144e-06	4.42108e-07	2002.44
0.825111	0.172607	0.00135588	4.57511e-07	0.000489795	2.34801e-05	0.000410013	1.81375e-06	5.22351e-07	2002.52
0.818512	0.179009	0.00144058	6.93804e-07	0.000561363	2.46954e-05	0.000449983	1.8825e-06	6.19627e-07	2002.61
0.819526	0.178119	0.00141511	5.56306e-07	0.000504498	2.10092e-05	0.000410907	1.89992e-06	5.84712e-07	2002.69
0.822303	0.175413	0.00139679	4.40538e-07	0.000473956	1.94619e-05	0.000391357	1.73544e-06	5.6211e-07	2002.77
0.827485	0.170225	0.00135931	5.67617e-07	0.00049163	1.91783e-05	0.000416904	1.72436e-06	5.93944e-07	2002.86
0.826627	0.171025	0.0013984	5.87805e-07	0.000495036	1.88157e-05	0.000432294	1.76504e-06	6.60746e-07	2002.94
0.82337	0.174312	0.00142261	4.68077e-07	0.000467329	1.68956e-05	0.000408992	1.70887e-06	6.08161e-07	2003.02
0.801533	0.195813	0.00160573	5.07025e-07	0.000547768	1.90777e-05	0.000477904	2.07343e-06	6.12605e-07	2003.1
0.82158	0.176086	0.00142255	5.40309e-07	0.000477503	1.63327e-05	0.000415117	1.78688e-06	5.64079e-07	2003.19
0.81989	0.177791	0.00140172	5.91988e-07	0.000483537	1.66521e-05	0.00041462	1.82531e-06	6.21652e-07	2003.27
0.815912	0.181715	0.00140683	6.47705e-07	0.000514895	1.81093e-05	0.000430122	1.90938e-06	5.2948e-07	2003.35
0.816922	0.180794	0.00137133	5.30966e-07	0.00048549	1.76011e-05	0.00040588	1.86695e-06	4.64195e-07	2003.44
0.813352	0.184286	0.00144586	6.0738e-07	0.000501783	1.73879e-05	0.000394442	1.83532e-06	4.92943e-07	2003.52
0.812106	0.185585	0.00136368	4.94339e-07	0.000516189	1.89617e-05	0.000407529	1.82091e-06	5.47397e-07	2003.6
0.812567	0.185122	0.00131204	5.90714e-07	0.000547065	2.03198e-05	0.000429254	1.9379e-06	5.60772e-07	2003.68
0.826077	0.171602	0.00132337	7.67398e-07	0.000549808	2.02496e-05	0.000423816	1.85218e-06	5.3285e-07	2003.77
0.816867	0.180835	0.00134053	6.18349e-07	0.000528022	1.87436e-05	0.000408193	1.80859e-06	6.46331e-07	2003.85
0.824463	0.173418	0.00117005	5.72021e-07	0.00051453	1.88572e-05	0.000412556	1.86981e-06	5.83521e-07	2003.93
0.826703	0.171021	0.00135847	5.63731e-07	0.000490484	1.94103e-05	0.00040486	1.8024e-06	5.58875e-07	2004.02
0.819055	0.178667	0.00133965	4.24791e-07	0.000503953	2.02912e-05	0.00041158	1.81068e-06	5.42529e-07	2004.1
0.812154	0.18556	0.00132575	4.50673e-07	0.000515054	2.11334e-05	0.000421753	1.84962e-06	5.17125e-07	2004.18
0.814617	0.183043	0.00135341	5.44447e-07	0.000529252	2.17789e-05	0.00043211	2.04771e-06	5.36483e-07	2004.27
0.817881	0.179821	0.00133942	6.08807e-07	0.000512393	2.12845e-05	0.000422305	1.94829e-06	5.45819e-07	2004.35
0.818596	0.17913	0.00131059	5.75074e-07	0.000511726	2.1603e-05	0.000427021	1.92054e-06	5.68855e-07	2004.43
0.812868	0.184755	0.00137502	6.94393e-07	0.000523293	2.24699e-05	0.000453365	1.99589e-06	5.90312e-07	2004.52
0.818251	0.17937	0.00136684	6.18586e-07	0.000526025	2.21057e-05	0.000461265	1.98642e-06	5.7656e-07	2004.6
0.81578	0.181892	0.00131491	4.72914e-07	0.000516272	2.05596e-05	0.000473748	2.03983e-06	5.78931e-07	2004.68
0.798563	0.199065	0.00131573	5.073e-07	0.000532825	2.15473e-05	0.0004986	2.07512e-06	7.27013e-07	2004.76
0.816271	0.181338	0.0014226	5.17353e-07	0.000491116	1.95937e-05	0.000454341	1.88028e-06	5.58633e-07	2004.85
0.812802	0.184727	0.00145978	9.01995e-07	0.000523894	1.95183e-05	0.000464306	1.92209e-06	6.22288e-07	2004.93
0.820502	0.177131	0.00142183	5.99856e-07	0.000493431	1.83651e-05	0.00043026	1.82769e-06	6.04095e-07	2005.01
0.809801	0.187711	0.00144815	7.27454e-07	0.000541658	1.92308e-05	0.000475746	1.99495e-06	5.9272e-07	2005.1
0.800716	0.196726	0.00151582	8.88468e-07	0.000538525	1.91611e-05	0.000481673	2.03958e-06	6.73605e-07	2005.18
0.802018	0.195455	0.00151282	7.12522e-07	0.000518844	1.86318e-05	0.000472861	2.01196e-06	6.99246e-07	2005.26
0.809808	0.187786	0.00144965	4.4378e-07	0.000484059	1.76322e-05	0.000451919	1.93007e-06	6.5441e-07	2005.35
0.811799	0.185857	0.00138354	4.94536e-07	0.000489988	1.75176e-05	0.000450499	1.90979e-06	6.24345e-07	2005.43
0.81216	0.185497	0.00136034	6.06289e-07	0.000508775	1.75581e-05	0.00045391	1.91437e-06	6.25862e-07	2005.51
0.80603	0.191518	0.00147589	9.0422e-07	0.000512501	1.71117e-05	0.000442871	1.93852e-06	7.13275e-07	2005.59
0.79761	0.200027	0.00137104	5.9039e-07	0.000507995	1.73845e-05	0.000463045	2.0808e-06	6.52771e-07	2005.68
0.801377	0.196244	0.0014	1.00592e-06	0.000511122	1.793e-05	0.00044564	1.97175e-06	7.18236e-07	2005.76
0.802971	0.194673	0.00137118	9.41032e-07	0.000511051	1.75273e-05	0.00045281	2.01597e-06	7.3892e-07	2005.84
0.803514	0.194194	0.00137121	7.7347e-07	0.000473715	1.62125e-05	0.000427457	1.91646e-06	6.82618e-07	2005.93
0.799826	0.197762	0.00145062	6.55398e-07	0.000492773	1.69471e-05	0.000448276	2.00737e-06	6.49032e-07	2006.01
0.797872	0.19961	0.00151377	5.24687e-07	0.00050652	1.81698e-05	0.000476236	2.06077e-06	6.45203e-07	2006.09
0.809571	0.187921	0.00149021	8.33172e-07	0.000528538	1.79079e-05	0.000468118	2.13006e-06	6.04672e-07	2006.17
0.799188	0.198107	0.00166792	7.51736e-07	0.000544421	1.88077e-05	0.000471134	1.99846e-06	6.09554e-07	2006.26
0.804346	0.193358	0.00135567	7.66968e-07	0.000475997	1.59438e-05	0.000444658	1.84099e-06	6.46589e-07	2006.34
0.806997	0.190799	0.00128005	7.45456e-07	0.000476335	1.35174e-05	0.00043104	1.68013e-06	6.03385e-07	2006.42
0.784328	0.212962	0.00158171	1.3456e-06	0.000578798	1.34206e-05	0.00053191	2.28339e-06	7.38322e-07	2006.51
0.779575	0.217593	0.00166857	1.38079e-06	0.00059331	1.12613e-05	0.000554959	2.40894e-06	7.38793e-07	2006.59
0.783281	0.214217	0.00147754	9.56784e-07	0.00051806	8.31211e-06	0.000494611	2.28578e-06	7.71415e-07	2006.67
0.782737	0.214812	0.00152882	5.35577e-07	0.000460304	7.41502e-06	0.000450602	2.0831e-06	7.96618e-07	2006.76
0.776761	0.220638	0.00159703	1.03513e-06	0.000504913	8.29163e-06	0.000486555	2.29411e-06	9.46558e-07	2006.84
0.768283	0.229079	0.00162996	1.08987e-06	0.000518278	9.38521e-06	0.000476648	2.29066e-06	8.99815e-07	2006.92
0.765011	0.232342	0.00163312	1.07092e-06	0.000521602	1.09542e-05	0.00047802	2.3167e-06	8.74312e-07	2007.01
0.770178	0.227307	0.00153698	7.9089e-07	0.000504124	1.19954e-05	0.000457979	2.2664e-06	8.3306e-07	2007.09
0.766187	0.231188	0.00153414	9.12436e-07	0.000546604	1.53567e-05	0.000524269	2.65043e-06	7.93423e-07	2007.17
0.76856	0.228895	0.00153693	9.40477e-07	0.000539643	1.4193e-05	0.000450141	2.2515e-06	8.40337e-07	2007.25
0.765166	0.232272	0.00154258	8.03166e-07	0.000530289	1.46765e-05	0.000470426	2.43583e-06	9.69091e-07	2007.34
0.770742	0.226819	0.00149576	5.74177e-07	0.000492491	1.40264e-05	0.000433081	2.18605e-06	8.34082e-07	2007.42
0.772983	0.224557	0.00150759	4.78642e-07	0.000479865	1.43981e-05	0.000454569	2.19199e-06	8.99411e-07	2007.5
0.777444	0.220098	0.00149978	7.254e-07	0.0004906	1.44522e-05	0.000449279	2.21266e-06	9.56639e-07	2007.59
0.76818	0.229183	0.00157781	6.00564e-07	0.00053267	1.57401e-05	0.000506174	2.52258e-06	9.80247e-07	2007.67
0.764921	0.232361	0.00162173	1.02613e-06	0.000561353	1.55222e-05	0.000514658	2.63526e-06	9.56128e-07	2007.75
0.766864	0.230404	0.00160307	1.4291e-06	0.000584686	1.49375e-05	0.0005255	2.50602e-06	8.17517e-07	2007.84
0.767638	0.229771	0.00153961	1.07132e-06	0.000541396	1.40518e-05	0.000491647	2.37858e-06	8.5123e-07	2007.92
0.768604	0.228922	0.00148939	8.2178e-07	0.000504805	1.32947e-05	0.000462818	2.26909e-06	8.84599e-07	2008
0.770458	0.22701	0.00149029	1.28908e-06	0.000543309	1.41136e-05	0.000480071	2.31904e-06	7.98948e-07	2008.08
0.7606	0.236859	0.00149918	8.18018e-07	0.000539712	1.51904e-05	0.000482735	2.14901e-06	8.44483e-07	2008.17
0.774302	0.223094	0.0015806	9.35323e-07	0.000533226	1.52061e-05	0.000471257	2.24091e-06	7.83352e-07	2008.25
0.770265	0.227212	0.00158041	6.73713e-07	0.000492277	1.42085e-05	0.000433181	2.01153e-06	7.26441e-07	2008.33
0.767766	0.229686	0.00155239	8.95578e-07	0.000518105	1.47746e-05	0.000458465	2.28223e-06	7.73178e-07	2008.42
0.777915	0.219596	0.00153155	1.1843e-06	0.000507369	1.36511e-05	0.000432332	2.11442e-06	7.83684e-07	2008.5
0.767528	0.229965	0.00152925	1.2368e-06	0.000516749	1.31666e-05	0.000443873	2.21313e-06	9.54705e-07	2008.58
0.775458	0.222159	0.00149972	6.91312e-07	0.000455663	1.14402e-05	0.000412126	2.07995e-06	8.57221e-07	2008.66
0.772979	0.2245	0.0014898	7.55728e-07	0.000531867	1.26904e-05	0.000483132	2.38393e-06	7.99026e-07	2008.75
0.765343	0.232081	0.00151256	5.56548e-07	0.000558072	1.31048e-05	0.000489262	2.27269e-06	7.77323e-07	2008.83
0.766348	0.231035	0.00157254	5.70926e-07	0.000541669	1.28664e-05	0.000485997	2.35012e-06	9.16138e-07	2008.91
0.767447	0.229901	0.00163602	6.00329e-07	0.000521529	1.23968e-05	0.000478494	2.44834e-06	1.09062e-06	2009
0.759031	0.23835	0.00156936	7.90393e-07	0.000543698	1.2322e-05	0.000489429	2.59612e-06	1.0256e-06	2009.08
0.753496	0.243723	0.00170324	8.32529e-07	0.000597713	1.20865e-05	0.000462901	2.50845e-06	9.79705e-07	2009.16
0.772505	0.225121	0.0013984	8.69303e-07	0.0005172	1.12402e-05	0.000443604	2.39001e-06	8.18865e-07	2009.25
0.764928	0.232663	0.00141837	5.8589e-07	0.000516585	1.18066e-05	0.000457985	2.45521e-06	9.78744e-07	2009.33
0.766407	0.231257	0.00133147	4.78684e-07	0.000527627	1.25137e-05	0.000459992	2.44189e-06	9.65178e-07	2009.41
0.764808	0.232884	0.00124982	1.15599e-06	0.000574685	1.34959e-05	0.000464831	2.52957e-06	9.40481e-07	2009.49
0.771846	0.225824	0.00132347	5.79134e-07	0.000536827	1.35256e-05	0.000452545	2.53937e-06	1.06487e-06	2009.58
0.761185	0.236413	0.00140251	5.49338e-07	0.000528632	1.38823e-05	0.000452337	2.51807e-06	1.03127e-06	2009.66
0.77173	0.225937	0.00131339	8.51797e-07	0.000553646	1.4469e-05	0.000446924	2.44445e-06	1.01952e-06	2009.74
0.771174	0.22674	0.00114639	6.06822e-07	0.000508607	1.38502e-05	0.000413508	2.28957e-06	1.07559e-06	2009.83
0.774029	0.223877	0.0011349	5.62039e-07	0.000516	1.44775e-05	0.000424308	2.33527e-06	9.3319e-07	2009.91
0.775848	0.222051	0.00113004	5.4935e-07	0.000521243	1.48056e-05	0.000431161	2.36078e-06	8.2463e-07	2009.99
0.763912	0.233895	0.00115731	7.61553e-07	0.000557898	1.56223e-05	0.000458245	2.49628e-06	8.5575e-07	2010.08
0.754312	0.243429	0.00123832	6.97979e-07	0.000540561	1.49545e-05	0.000461096	2.56264e-06	9.40404e-07	2010.16
0.763874	0.233885	0.00122899	6.51756e-07	0.000532659	1.46424e-05	0.000460561	2.59256e-06	8.60026e-07	2010.24
0.757943	0.239824	0.00128848	4.82779e-07	0.00048971	1.37148e-05	0.000436997	2.41505e-06	8.94231e-07	2010.33
0.75974	0.238053	0.00123626	5.15654e-07	0.000504225	1.43866e-05	0.000448099	2.39983e-06	9.60539e-07	2010.41
0.762883	0.23493	0.00117993	5.77402e-07	0.000524322	1.54925e-05	0.000463618	2.4279e-06	1.01038e-06	2010.49
0.765205	0.232598	0.00117363	6.18731e-07	0.000530252	1.61261e-05	0.000473311	2.48421e-06	9.8613e-07	2010.57
0.758387	0.239525	0.00114789	5.98483e-07	0.000475557	1.43014e-05	0.000446898	2.35493e-06	1.03183e-06	2010.66
0.769231	0.228736	0.00102397	6.80509e-07	0.000516502	1.6081e-05	0.000471733	2.51463e-06	9.63737e-07	2010.74
0.771736	0.226042	0.00121838	5.41229e-07	0.00051397	1.66055e-05	0.000468868	2.4013e-06	9.27909e-07	2010.82
0.769866	0.22792	0.00125953	5.08367e-07	0.000484253	1.5974e-05	0.000449528	2.35073e-06	9.2837e-07	2010.91
0.766161	0.23164	0.00128995	5.00261e-07	0.000458933	1.54726e-05	0.000430539	2.32351e-06	9.36225e-07	2010.99
0.763353	0.234287	0.00140246	5.10628e-07	0.000490728	1.67679e-05	0.000446323	2.30361e-06	8.76071e-07	2011.07
0.766	0.231763	0.00135287	4.48984e-07	0.000453727	1.55875e-05	0.000411802	2.0454e-06	9.82102e-07	2011.15
0.764875	0.232924	0.00130494	4.5045e-07	0.000454989	1.54869e-05	0.000422058	2.08436e-06	1.09343e-06	2011.24
0.758768	0.238844	0.00134564	5.34594e-07	0.000525698	1.75514e-05	0.00049445	2.41776e-06	1.05416e-06	2011.32
0.762712	0.23499	0.00128899	4.86006e-07	0.000502675	1.62857e-05	0.000486616	2.35648e-06	1.14359e-06	2011.4
0.761207	0.236469	0.00127776	5.1677e-07	0.000511055	1.59646e-05	0.000515053	2.41846e-06	1.15085e-06	2011.49
0.765764	0.231963	0.00126966	5.13873e-07	0.000484016	1.41062e-05	0.000501943	2.20059e-06	1.05097e-06	2011.57
0.767255	0.230392	0.00135347	5.14308e-07	0.000482023	1.3594e-05	0.000499995	2.28005e-06	1.05954e-06	2011.65
0.768353	0.229229	0.00140936	5.05021e-07	0.000481627	1.3075e-05	0.000510097	2.27243e-06	1.22076e-06	2011.74
0.75757	0.239996	0.00136837	4.72986e-07	0.000519349	1.39472e-05	0.000527549	2.47152e-06	1.44459e-06	2011.82
0.76147	0.236165	0.0013531	4.53984e-07	0.000490856	1.29632e-05	0.000504518	2.31982e-06	1.07094e-06	2011.9
0.746927	0.250808	0.00125601	4.49132e-07	0.000484952	1.31367e-05	0.000506212	2.42867e-06	1.16398e-06	2011.98
0.755229	0.24254	0.00124976	4.01565e-07	0.000471304	1.30442e-05	0.000492526	2.36527e-06	1.12347e-06	2012.07
0.757869	0.239677	0.00141083	5.30043e-07	0.000503674	1.43757e-05	0.00052127	2.44428e-06	1.13666e-06	2012.15
0.762624	0.235057	0.00136366	4.64451e-07	0.000462253	1.37931e-05	0.000475968	2.18697e-06	1.26811e-06	2012.23
0.766379	0.231356	0.00133312	4.66326e-07	0.000455029	1.42317e-05	0.000459202	2.17102e-06	1.07316e-06	2012.32
0.755903	0.24174	0.00137103	4.25072e-07	0.000479109	1.52109e-05	0.000488513	2.34696e-06	1.04328e-06	2012.4
0.754544	0.243059	0.00142707	4.23048e-07	0.000469932	1.52955e-05	0.000481573	2.27262e-06	1.07855e-06	2012.48
0.757598	0.239898	0.0014501	3.86999e-07	0.000516761	1.60932e-05	0.000517422	2.38448e-06	1.29365e-06	2012.57
0.752494	0.244978	0.00147585	4.30873e-07	0.000500498	1.56505e-05	0.000532339	2.53219e-06	1.19321e-06	2012.65
0.755451	0.242027	0.00146962	4.74755e-07	0.000500845	1.52217e-05	0.000531958	2.41614e-06	1.30413e-06	2012.73
0.745231	0.252121	0.00153694	7.97197e-07	0.00053281	1.55678e-05	0.00055783	2.41923e-06	1.3975e-06	2012.82
0.73753	0.259732	0.0016158	4.77323e-07	0.000526355	1.55061e-05	0.000575545	2.50482e-06	1.31537e-06	2012.9
0.745424	0.252123	0.0014436	3.94031e-07	0.000464981	1.40951e-05	0.000526183	2.2281e-06	1.30574e-06	2012.98
0.732627	0.264865	0.00143927	3.62815e-07	0.000488751	1.48924e-05	0.000560715	2.45875e-06	1.32832e-06	2013.06
0.740633	0.256661	0.00156413	5.23044e-07	0.000526446	1.59051e-05	0.000594813	2.62748e-06	1.36567e-06	2013.15
0.738514	0.258829	0.00159895	5.14666e-07	0.000485684	1.48903e-05	0.000553638	2.47869e-06	1.24221e-06	2013.23
0.740144	0.257269	0.00151644	5.36479e-07	0.000491536	1.57985e-05	0.000558941	2.39381e-06	1.27624e-06	2013.31
0.749325	0.248301	0.0014122	4.11318e-07	0.000434067	1.43845e-05	0.000509599	2.2311e-06	1.28113e-06	2013.4
0.742464	0.25505	0.00147995	4.06067e-07	0.000462126	1.50612e-05	0.000524032	2.36995e-06	1.27535e-06	2013.48
0.747777	0.249764	0.00146801	3.81409e-07	0.000450828	1.61773e-05	0.000520408	2.22868e-06	1.21569e-06	2013.56
0.734147	0.263132	0.001629	5.39812e-07	0.000514582	1.71417e-05	0.000556817	2.41629e-06	1.30689e-06	2013.64
0.744526	0.252807	0.00156893	5.21388e-07	0.000510296	1.72024e-05	0.000566315	2.48284e-06	1.29479e-06	2013.73
0.747421	0.24994	0.00152015	4.61014e-07	0.000520909	1.80335e-05	0.000575559	2.49974e-06	1.33795e-06	2013.81
0.751224	0.246232	0.00143902	6.65927e-07	0.000512524	1.77483e-05	0.000571047	2.38774e-06	1.36864e-06	2013.89
0.755499	0.242019	0.0013677	4.85995e-07	0.000509372	1.66946e-05	0.000584736	2.44285e-06	1.31152e-06	2013.98
0.743739	0.253525	0.00161737	5.98747e-07	0.000519293	1.70606e-05	0.000577819	2.43253e-06	1.36225e-06	2014.06
0.752962	0.244361	0.00157458	5.03885e-07	0.000502538	1.61462e-05	0.00057911	2.37615e-06	1.43949e-06	2014.14
0.754985	0.242428	0.00154749	4.59555e-07	0.00046514	1.52282e-05	0.000555441	2.25067e-06	1.36747e-06	2014.23
0.753598	0.243769	0.00156449	6.1634e-07	0.000442981	1.6437e-05	0.000604954	2.40717e-06	1.38409e-06	2014.31
0.752765	0.244563	0.00159	6.96327e-07	0.000492905	1.57757e-05	0.000569289	2.22769e-06	1.39539e-06	2014.39
0.757228	0.240125	0.00157228	6.2866e-07	0.000485679	1.56336e-05	0.000568417	2.24559e-06	1.45322e-06	2014.47
0.753679	0.243732	0.00152106	1.10094e-06	0.000493127	1.49359e-05	0.000555249	2.24708e-06	1.43672e-06	2014.56
0.761159	0.236323	0.00142672	8.2144e-07	0.000494595	1.55346e-05	0.000576901	2.30349e-06	1.40426e-06	2014.64
0.744276	0.253015	0.00164359	6.1322e-07	0.000473344	1.42752e-05	0.000573187	2.34523e-06	1.54338e-06	2014.72
0.747747	0.249498	0.00158747	6.87283e-07	0.000515254	1.51904e-05	0.000632125	2.51885e-06	1.49743e-06	2014.81
0.750536	0.246851	0.00153563	6.40738e-07	0.000477357	1.37929e-05	0.000581767	2.36489e-06	1.3939e-06	2014.89
0.744872	0.252421	0.00156093	6.71087e-07	0.000503969	1.39156e-05	0.000622951	2.47231e-06	1.52168e-06	2014.97
0.750666	0.246746	0.00152718	5.32021e-07	0.000476026	1.32043e-05	0.000567669	2.37399e-06	1.34778e-06	2015.06
0.750931	0.246474	0.00153246	5.96205e-07	0.000467051	1.3175e-05	0.000577767	2.3682e-06	1.42135e-06	2015.14
0.769352	0.228116	0.00153155	7.09546e-07	0.00044431	1.29089e-05	0.000539373	2.18109e-06	1.31088e-06	2015.22
0.74162	0.255593	0.00168924	7.55969e-07	0.000492744	1.38955e-05	0.00058735	2.32128e-06	1.45471e-06	2015.31
0.744979	0.252277	0.00166743	5.56912e-07	0.000481558	1.38743e-05	0.000576445	2.33876e-06	1.43251e-06	2015.39
0.746482	0.250839	0.00158619	6.10683e-07	0.000480247	1.37017e-05	0.000594591	2.30818e-06	1.46708e-06	2015.47
0.738646	0.258462	0.00170129	6.64043e-07	0.000515443	1.45669e-05	0.000655176	2.57259e-06	1.55585e-06	2015.55
0.742093	0.255039	0.0017043	5.41313e-07	0.000510328	1.45544e-05	0.00063426	2.48909e-06	1.61876e-06	2015.64
0.745104	0.252002	0.0016747	5.34645e-07	0.000525369	1.53433e-05	0.000673001	2.71504e-06	1.58259e-06	2015.72
0.742158	0.254994	0.00164911	5.04186e-07	0.000531923	1.43629e-05	0.000648172	2.52779e-06	1.62373e-06	2015.8
0.739512	0.257511	0.00180845	6.6008e-07	0.000508219	1.33043e-05	0.000641573	2.54998e-06	1.60431e-06	2015.89
0.74334	0.253661	0.00180474	6.7021e-07	0.000512469	1.42344e-05	0.00066303	2.56967e-06	1.55306e-06	2015.97
0.742878	0.254262	0.00174938	5.37565e-07	0.000472721	1.36579e-05	0.000619569	2.38011e-06	1.6132e-06	2016.05
0.749129	0.247986	0.00184504	5.37193e-07	0.000438083	1.25936e-05	0.000585171	2.24225e-06	1.52929e-06	2016.13
0.74261	0.254425	0.00178944	5.93508e-07	0.000494093	1.40991e-05	0.000663494	2.51487e-06	1.65777e-06	2016.22
0.739045	0.258186	0.00162192	5.65872e-07	0.000477742	1.33104e-05	0.000651321	2.54703e-06	1.72626e-06	2016.3
0.748161	0.249282	0.0015257	4.51841e-07	0.000431776	1.08791e-05	0.000583302	2.31701e-06	1.6287e-06	2016.38
0.723514	0.273515	0.00173082	5.95002e-07	0.000517691	1.23785e-05	0.000704567	2.72867e-06	1.77259e-06	2016.47
0.740983	0.255975	0.00187598	4.98563e-07	0.000491113	1.08573e-05	0.000659426	2.60234e-06	1.68514e-06	2016.55
0.720546	0.276432	0.00177567	5.22135e-07	0.000519418	1.17917e-05	0.000710309	2.8441e-06	1.7859e-06	2016.63
0.718863	0.278165	0.00179303	5.17359e-07	0.000486097	1.12218e-05	0.000675914	2.76676e-06	1.74425e-06	2016.72
0.71689	0.280314	0.00171134	5.40634e-07	0.000456825	1.04118e-05	0.000613084	2.63016e-06	1.59923e-06	2016.8
0.723068	0.274322	0.00154424	5.01461e-07	0.000461469	1.06103e-05	0.000589352	2.57691e-06	1.54618e-06	2016.88
0.724034	0.273393	0.00151202	5.01652e-07	0.000462768	1.09729e-05	0.000582128	2.57878e-06	1.52832e-06	2016.96
0.723608	0.27382	0.00150513	5.38488e-07	0.000467761	1.14578e-05	0.000582991	2.61151e-06	1.51928e-06	2017.05
0.722722	0.274696	0.0015012	5.98755e-07	0.000475962	1.20269e-05	0.000588302	2.65603e-06	1.51422e-06	2017.13
0.72131	0.276091	0.00150003	6.69132e-07	0.000485115	1.26239e-05	0.000595954	2.69719e-06	1.513e-06	2017.21
0.719306	0.278078	0.00150148	7.2921e-07	0.000492802	1.31803e-05	0.000603772	2.7189e-06	1.51548e-06	2017.3
0.716156	0.281209	0.001508	7.52063e-07	0.000497453	1.36267e-05	0.000610998	2.70647e-06	1.52998e-06	2017.38
0.69909	0.298076	0.00162591	7.26494e-07	0.000527249	1.43301e-05	0.000661839	2.70331e-06	1.81584e-06	2017.46
0.725201	0.27194	0.00169251	6.2954e-07	0.000497831	1.56684e-05	0.000647395	2.60007e-06	1.66852e-06	2017.55
0.723859	0.27325	0.00169298	6.3354e-07	0.000508144	1.83295e-05	0.000666558	2.60982e-06	1.67188e-06	2017.63
0.722051	0.275032	0.00168813	6.38303e-07	0.000521742	2.06257e-05	0.000681665	2.61669e-06	1.68719e-06	2017.71
0.736292	0.261016	0.00160573	4.63713e-07	0.000455814	1.81053e-05	0.000607852	2.39914e-06	1.6536e-06	2017.8
0.724458	0.27251	0.0017417	7.87029e-07	0.000544643	2.11395e-05	0.000719554	2.8146e-06	1.7392e-06	2017.88
0.714355	0.28253	0.0018605	6.07305e-07	0.000519355	2.09154e-05	0.000709296	2.696e-06	1.7375e-06	2017.96
0.718301	0.278553	0.00184948	5.71378e-07	0.000518027	2.00464e-05	0.000753306	2.66571e-06	1.84824e-06	2018.04
0.727385	0.26952	0.00179732	5.96043e-07	0.000506779	1.86508e-05	0.000767184	2.62332e-06	1.82514e-06	2018.13
0.71146	0.285201	0.0020276	6.8771e-07	0.000507624	2.02837e-05	0.000777951	2.60183e-06	2.20737e-06	2018.21
0.719451	0.277168	0.00205828	6.16802e-07	0.000502737	2.10453e-05	0.000793493	2.64447e-06	2.25176e-06	2018.29
0.730294	0.266031	0.00237735	9.13709e-07	0.000488124	2.16281e-05	0.000782571	2.37347e-06	2.11513e-06	2018.38
0.726132	0.270309	0.00218242	7.19107e-07	0.000508807	2.51858e-05	0.000837268	2.55849e-06	2.22899e-06	2018.46
0.720751	0.276093	0.0017847	5.68412e-07	0.000489656	2.68407e-05	0.000849439	2.50175e-06	2.3938e-06	2018.54
0.700107	0.295476	0.00293047	7.28863e-07	0.000526821	3.14914e-05	0.000922376	2.6705e-06	2.58147e-06	2018.62
0.725069	0.27089	0.00265102	6.46721e-07	0.000495838	2.85292e-05	0.000859926	2.40921e-06	2.4447e-06	2018.71
0.718735	0.276931	0.00298943	7.12029e-07	0.000462963	2.65034e-05	0.000849443	2.25001e-06	2.49043e-06	2018.79
0.714154	0.281469	0.00287211	5.31563e-07	0.000510899	2.83974e-05	0.000959463	2.57619e-06	2.69345e-06	2018.87
0.707315	0.288095	0.00296999	5.43531e-07	0.000543563	2.91705e-05	0.00104167	2.74911e-06	2.92914e-06	2018.96
0.691635	0.303617	0.00302665	6.54295e-07	0.000569051	2.91505e-05	0.00111657	2.89016e-06	3.00067e-06	2019.04
0.713926	0.281578	0.00296921	6.02081e-07	0.000499888	2.5938e-05	0.00099563	2.5787e-06	2.62447e-06	2019.12
0.721379	0.274185	0.00292633	6.41087e-07	0.000490563	2.70799e-05	0.000985595	2.37895e-06	2.76714e-06	2019.21
0.716551	0.278799	0.00307432	7.60077e-07	0.00050225	2.89618e-05	0.00103883	2.46224e-06	2.99209e-06	2019.29
0.722575	0.272732	0.00310673	5.67097e-07	0.00048643	2.89129e-05	0.00106456	2.28276e-06	3.0081e-06	2019.37
0.721836	0.273167	0.00338258	5.47377e-07	0.000489541	2.97041e-05	0.00108934	2.34492e-06	3.11584e-06	2019.45
0.723663	0.271211	0.00349182	5.97774e-07	0.000484818	3.04954e-05	0.00111255	2.4521e-06	3.21853e-06	2019.54
0.717725	0.27702	0.00361684	7.31788e-07	0.000483878	3.13705e-05	0.00111716	2.37937e-06	3.40215e-06	2019.62
0.709547	0.284845	0.00387751	9.72342e-07	0.000509071	3.35703e-05	0.0011806	2.57609e-06	3.42835e-06	2019.7
0.706663	0.287605	0.00398129	8.10882e-07	0.00049546	3.58758e-05	0.0012127	2.57015e-06	3.50556e-06	2019.79
0.715448	0.278955	0.00387052	6.34779e-07	0.000482102	3.93499e-05	0.00119848	2.53277e-06	3.385e-06	2019.87
0.716534	0.277998	0.00376049	6.26248e-07	0.000482478	4.11911e-05	0.00117737	2.58321e-06	3.21453e-06	2019.95
0.711367	0.283302	0.00377853	5.85144e-07	0.000450963	3.84928e-05	0.00105719	2.32382e-06	3.08366e-06	2020.04
